# Supplementary material for: Promotion and suppression of autobiographical thinking differentially affect episodic memory consolidation
Source: PLoS One. 2018 Aug 3;13(8):e0201780. doi: 10.1371/journal.pone.0201780 (PMC6075762; doi:10.1371/journal.pone.0201780)
Supplement: S1 Dataset — Zip file containing three excel spreadsheets: 1) encoding wordlists, 2) numbers presented during the 2-Back task and, 3) labels for sound cues presented during the rest+sounds condition. (ZIP) [file pone.0201780.s001.zip › S1_Dataset/S1_Dataset_ABTStimuli.xlsx]

## Sheet: ABT Stimuli
abtStim
airplane.wav
baby.wav
band.wav
cat.wav
chips.wav
clapping.wav
clock.wav
glass.wav
playground.wav
storm.wav
