# Supplementary material for: Promotion and suppression of autobiographical thinking differentially affect episodic memory consolidation
Source: PLoS One. 2018 Aug 3;13(8):e0201780. doi: 10.1371/journal.pone.0201780 (PMC6075762; doi:10.1371/journal.pone.0201780)
Supplement: S1 Dataset — Zip file containing three excel spreadsheets: 1) encoding wordlists, 2) numbers presented during the 2-Back task and, 3) labels for sound cues presented during the rest+sounds condition. (ZIP) [file pone.0201780.s001.zip › S1_Dataset/S1_Dataset_EncodingStimuli.xlsx]

## Sheet: Encoding Stimuli
stimSound	stimSound	stimSound
vuurwerk	batterij	paspoort
citroen	kassa	hamer
horloge	overhemd	caravan
ketel	rooster	sneeuw
parfum	ladder	stadion
masker	zilver	gordel
metro	zadel	emmer
envelop	ballon	deken
whisky	piano	kelder
tonijn	raket	koffer
album	paleis	poeder
pistool	modder	potlood
oceaan	puzzel	fabriek
schouder	tunnel	spiegel
brandstof	bioscoop	vlinder
