# Supplementary material for: Promotion and suppression of autobiographical thinking differentially affect episodic memory consolidation
Source: PLoS One. 2018 Aug 3;13(8):e0201780. doi: 10.1371/journal.pone.0201780 (PMC6075762; doi:10.1371/journal.pone.0201780)
Supplement: S2 Dataset — Excel file containing 1) immediate and delayed recall data of individual participants, 2) Immediate Recall scores across participants and 3) Proportional Retention scores across participants. Information on age, gender, counterbalancing, and statistical tests is also added. (XLSX) [file pone.0201780.s002.xlsx]

## Sheet: S1
	1
Rest	IR	DR
paspoort	1	1
hamer
caravan
sneeuw	1	1
stadion	1	1
gordel
emmer	1	1
deken
kelder
koffer	1	1
poeder
potlood	1	1
fabriek	1	1
spiegel	1	1
vlinder	1	1
	9	9
	1
nBack	IR	DR
vuurwerk	1	1
citroen	1	1
horloge	1	1
ketel	1	1
parfum
masker	1	1
metro	1	1
envelop	1	1
whisky	1	1
tonijn
album
pistool
oceaan	1
schouder	1	1
brandstof	1
	11	9
	0.818182
Rest+Sounds	IR	DR
batterij	1
kassa	1
overhemd	1
rooster
ladder	1	1
zilver	1
zadel	1
ballon	1
piano	1
raket
paleis
modder	1
puzzel	1
tunnel
bioscoop
	10	1
	0.1

## Sheet: S2
	2
Rest	IR	DR
paspoort	1	1
hamer	1	1
caravan	1	1
sneeuw	1	1
stadion	1	1
gordel	1	1
emmer	1	1
deken		1
kelder	1	1
koffer	1
poeder	1	1
potlood	1
fabriek	1
spiegel	1
vlinder	1
	14	10
	0.714286
nBack	IR	DR
batterij	1	1
kassa	1	1
overhemd	1
rooster	1	1
ladder	1	1
zilver	1	1
zadel
ballon	1
piano
raket	1	1
paleis	1	1
modder	1	1
puzzel	1	1
tunnel		1
bioscoop	1
	12	10
	0.833333
Rest+Sounds	IR	DR
vuurwerk
citroen	1
horloge		1
ketel	1
parfum
masker
metro	1	1
envelop
whisky	1
tonijn	1
album
pistool
oceaan	1	1
schouder	1
brandstof	1
	8	3
	0.375

## Sheet: S3
	3
Rest	IR	DR
batterij	1	1
kassa	1
overhemd	1	1
rooster	1	1
ladder
zilver	1	1
zadel	1	1
ballon
piano	1
raket	1
paleis	1	1
modder	1	1
puzzel
tunnel
bioscoop	1	1
	11	8
	0.727273
nBack	IR	DR
vuurwerk	1	1
citroen	1	1
horloge	1
ketel
parfum	1	1
masker	1	1
metro	1	1
envelop	1
whisky	1	1
tonijn	1	1
album	1
pistool	1
oceaan	1	1
schouder	1
brandstof	1	1
	14	9
	0.642857
Rest+Sounds	IR	DR
paspoort	1	1
hamer	1
caravan	1	1
sneeuw	1	1
stadion
gordel	1	1
emmer
deken	1
kelder	1	1
koffer
poeder
potlood	1	1
fabriek
spiegel	1
vlinder	1	1
	10	7
	0.7

## Sheet: S4
	4
Rest	IR	DR
batterij	1	1
kassa	1	1
overhemd	1	1
rooster	1	1
ladder	1	1
zilver	1	1
zadel	1	1
ballon	1	1
piano
raket
paleis	1	1
modder	1	1
puzzel
tunnel	1
bioscoop	1	1
	12	11
	0.916667
nBack	IR	DR
paspoort	1
hamer	1
caravan	1	1
sneeuw	1	1
stadion
gordel	1	1
emmer	1	1
deken	1	1
kelder	1	1
koffer	1
poeder	1	1
potlood	1	1
fabriek	1	1
spiegel	1
vlinder	1	1
	14	10
	0.714286
Rest+Sounds	IR	DR
vuurwerk
citroen	1	1
horloge	1	1
ketel	1	1
parfum	1	1
masker	1
metro
envelop	1	1
whisky	1	1
tonijn	1	1
album
pistool	1	1
oceaan	1	1
schouder	1	1
brandstof	1	1
	12	11
	0.916667

## Sheet: S5
	5
Rest	IR	DR
batterij	1	1
kassa	1	1
overhemd	1	1
rooster	1	1
ladder	1
zilver	1	1
zadel		1
ballon	1
piano
raket
paleis	1	1
modder
puzzel
tunnel	1	1
bioscoop	1	1
	10	9
	0.9
nBack	IR	DR
paspoort
hamer
caravan	1	1
sneeuw	1	1
stadion	1
gordel	1	1
emmer	1
deken	1	1
kelder	1	1
koffer	1	1
poeder	1	1
potlood	1	1
fabriek	1	1
spiegel	1
vlinder
	12	9
	0.75
Rest+Sounds	IR	DR
vuurwerk	1	1
citroen	1	1
horloge	1	1
ketel	1	1
parfum	1
masker
metro
envelop	1
whisky	1	1
tonijn
album	1	1
pistool	1	1
oceaan	1
schouder	1	1
brandstof	1
	12	8
	0.666667

## Sheet: S6
	6
Rest	IR	DR
paspoort	1	1
hamer
caravan	1	1
sneeuw	1	1
stadion	1	1
gordel	1
emmer	1	1
deken	1	1
kelder	1	1
koffer	1	1
poeder
potlood	1	1
fabriek	1	1
spiegel	1	1
vlinder
	12	11
	0.916667
nBack	IR	DR
batterij	1
kassa	1
overhemd	1	1
rooster
ladder
zilver	1	1
zadel
ballon	1	1
piano
raket
paleis	1	1
modder
puzzel
tunnel	1	1
bioscoop	1
	8	5
	0.625
Rest+Sounds	IR	DR
vuurwerk
citroen	1	1
horloge	1	1
ketel	1
parfum	1	1
masker
metro	1	1
envelop
whisky	1	1
tonijn	1	1
album	1
pistool
oceaan	1	1
schouder	1	1
brandstof
	10	8
	0.8

## Sheet: S7
	7
Rest	IR	DR
paspoort
hamer
caravan
sneeuw	1
stadion
gordel	1
emmer	1	1
deken
kelder	1	1
koffer
poeder	1	1
potlood
fabriek
spiegel	1	1
vlinder	1	1
	7	5
	0.714286
nBack	IR	DR
vuurwerk	1	1
citroen	1	1
horloge	1	1
ketel	1	1
parfum
masker	1
metro
envelop
whisky
tonijn	1	1
album
pistool	1	1
oceaan	1	1
schouder
brandstof
	8	7
	0.875
Rest+Sounds	IR	DR
batterij	1	1
kassa	1	1
overhemd	1	1
rooster
ladder
zilver	1	1
zadel	1
ballon
piano	1
raket	1	1
paleis	1	1
modder	1
puzzel
tunnel	1	1
bioscoop
	10	7
	0.7

## Sheet: S8
	8
Rest	IR	DR
batterij	1	1
kassa		1
overhemd	1	1
rooster		1
ladder	1	1
zilver	1	1
zadel	1
ballon	1	1
piano	1	1
raket	1	1
paleis		1
modder	1	1
puzzel	1	1
tunnel	1	1
bioscoop	1	1
	12	14
	1
nBack	IR	DR
paspoort	1	1
hamer	1	1
caravan	1	1
sneeuw	1
stadion	1
gordel	1	1
emmer	1	1
deken	1
kelder	1	1
koffer	1	1
poeder	1
potlood	1
fabriek	1	1
spiegel	1	1
vlinder	1
	15	9
	0.6
Rest+Sounds	IR	DR
vuurwerk	1	1
citroen
horloge	1	1
ketel
parfum	1	1
masker	1	1
metro	1	1
envelop	1	1
whisky	1	1
tonijn
album	1	1
pistool	1	1
oceaan	1	1
schouder	1	1
brandstof	1	1
	12	12
	1

## Sheet: S9
	9
Rest	IR	DR
batterij	1	1
kassa
overhemd	1	1
rooster	1
ladder	1	1
zilver	1	1
zadel
ballon
piano	1	1
raket	1
paleis	1	1
modder	1	1
puzzel	1	1
tunnel	1	1
bioscoop
	11	9
	0.818182
nBack	IR	DR
vuurwerk	1	1
citroen	1	1
horloge	1	1
ketel	1
parfum	1	1
masker
metro	1	1
envelop
whisky
tonijn	1	1
album
pistool	1
oceaan	1	1
schouder
brandstof
	9	7
	0.777778
Rest+Sounds	IR	DR
paspoort	1	1
hamer		1
caravan	1	1
sneeuw	1	1
stadion
gordel	1	1
emmer
deken	1
kelder
koffer	1
poeder	1	1
potlood	1	1
fabriek	1	1
spiegel
vlinder	1
	10	8
	0.8

## Sheet: S10
	10
Rest	IR	DR
vuurwerk
citroen	1
horloge	1
ketel	1	1
parfum	1
masker	1	1
metro
envelop	1
whisky	1
tonijn	1	1
album
pistool	1	1
oceaan	1	1
schouder	1
brandstof
	11	5
	0.454545
n-Back	IR	DR
paspoort	1
hamer
caravan
sneeuw	1	1
stadion	1	1
gordel
emmer
deken
kelder	1
koffer
poeder
potlood	1	1
fabriek	1	1
spiegel
vlinder	1	1
	7	5
	0.714286
ABT	IR	DR
batterij
kassa
overhemd	1	1
rooster
ladder	1
zilver	1	1
zadel
ballon
piano	1	1
raket	1
paleis
modder	1
puzzel
tunnel
bioscoop
	6	3
	0.5

[truncated: 28 more sheets: S11, S12, S13, S14, S15, S16, S17, S18, S19, S20, S21, S22, S23, S24, S25, S26, S27, S28, S29, S30 …]
