# Supplementary material for: Promotion and suppression of autobiographical thinking differentially affect episodic memory consolidation
Source: PLoS One. 2018 Aug 3;13(8):e0201780. doi: 10.1371/journal.pone.0201780 (PMC6075762; doi:10.1371/journal.pone.0201780)
Supplement: S1 Protocol — Zip file containing three PsychoPy files corresponding to the encoding task, 2-Back task and the rest+sounds condition. (ZIP) [file pone.0201780.s005.zip]

Archive with 10 entries (7 files):
- S1_Protocol/
- S1_Protocol/S1_Protocol_ABTTask.psyexp
- __MACOSX/
- __MACOSX/S1_Protocol/
- __MACOSX/S1_Protocol/._S1_Protocol_ABTTask.psyexp
- S1_Protocol/S1_Protocol_encodingTask.psyexp
- __MACOSX/S1_Protocol/._S1_Protocol_encodingTask.psyexp
- S1_Protocol/S1_Protocol_nBackTask.psyexp
- __MACOSX/S1_Protocol/._S1_Protocol_nBackTask.psyexp
- __MACOSX/._S1_Protocol
