# Supplementary material for: Promotion and suppression of autobiographical thinking differentially affect episodic memory consolidation
Source: PLoS One. 2018 Aug 3;13(8):e0201780. doi: 10.1371/journal.pone.0201780 (PMC6075762; doi:10.1371/journal.pone.0201780)
Supplement: S1 Protocol — Zip file containing three PsychoPy files corresponding to the encoding task, 2-Back task and the rest+sounds condition. (ZIP) [file pone.0201780.s005.zip › S1_Protocol/S1_Protocol_ABTTask.psyexp]

<?xml version="1.0" ?>
<PsychoPy2experiment encoding="utf-8" version="1.83.04">
  <Settings>
    <Param name="Show mouse" updates="None" val="False" valType="bool"/>
    <Param name="Data filename" updates="None" val="'data/%s_%s_%s_%s' %(expInfo['subjectID'], expInfo['order'], expName, expInfo['date'])" valType="code"/>
    <Param name="Monitor" updates="None" val="testMonitor" valType="str"/>
    <Param name="Enable Escape" updates="None" val="True" valType="bool"/>
    <Param name="color" updates="None" val="$[0,0,0]" valType="str"/>
    <Param name="Window size (pixels)" updates="None" val="[1680, 1050]" valType="code"/>
    <Param name="Full-screen window" updates="None" val="True" valType="bool"/>
    <Param name="colorSpace" updates="None" val="rgb" valType="str"/>
    <Param name="Experiment info" updates="None" val="{u'order': u'ABC', u'subjectID': u'1'}" valType="code"/>
    <Param name="Save csv file" updates="None" val="False" valType="bool"/>
    <Param name="Show info dlg" updates="None" val="True" valType="bool"/>
    <Param name="Save wide csv file" updates="None" val="True" valType="bool"/>
    <Param name="Save psydat file" updates="None" val="True" valType="bool"/>
    <Param name="expName" updates="None" val="ABTTask" valType="str"/>
    <Param name="logging level" updates="None" val="exp" valType="code"/>
    <Param name="blendMode" updates="None" val="avg" valType="str"/>
    <Param name="Save excel file" updates="None" val="False" valType="bool"/>
    <Param name="Units" updates="None" val="use prefs" valType="str"/>
    <Param name="Save log file" updates="None" val="True" valType="bool"/>
    <Param name="Screen" updates="None" val="1" valType="num"/>
  </Settings>
  <Routines>
    <Routine name="soundBlock">
      <CodeComponent name="code_2">
        <Param name="Begin Experiment" updates="constant" val="&amp;#10;&amp;#10;&amp;#10;" valType="extendedCode"/>
        <Param name="name" updates="None" val="code_2" valType="code"/>
        <Param name="Begin Routine" updates="constant" val="elabDur=rndElab[ABTTrials.thisN]&amp;#10;&amp;#10;" valType="extendedCode"/>
        <Param name="End Routine" updates="constant" val="" valType="extendedCode"/>
        <Param name="End Experiment" updates="constant" val="" valType="extendedCode"/>
        <Param name="Each Frame" updates="constant" val="" valType="extendedCode"/>
      </CodeComponent>
      <TextComponent name="fixation">
        <Param name="opacity" updates="constant" val="1" valType="code"/>
        <Param name="colorSpace" updates="constant" val="rgb" valType="str"/>
        <Param name="name" updates="None" val="fixation" valType="code"/>
        <Param name="wrapWidth" updates="constant" val="" valType="code"/>
        <Param name="color" updates="constant" val="white" valType="str"/>
        <Param name="text" updates="constant" val="+" valType="str"/>
        <Param name="stopVal" updates="constant" val="fixDur" valType="code"/>
        <Param name="durationEstim" updates="None" val="" valType="code"/>
        <Param name="pos" updates="constant" val="[0, 0]" valType="code"/>
        <Param name="flip" updates="constant" val="" valType="str"/>
        <Param name="startEstim" updates="None" val="" valType="code"/>
        <Param name="units" updates="None" val="from exp settings" valType="str"/>
        <Param name="startType" updates="None" val="time (s)" valType="str"/>
        <Param name="ori" updates="constant" val="0" valType="code"/>
        <Param name="stopType" updates="None" val="duration (s)" valType="str"/>
        <Param name="startVal" updates="None" val="0" valType="code"/>
        <Param name="font" updates="constant" val="Arial" valType="str"/>
        <Param name="letterHeight" updates="constant" val="0.1" valType="code"/>
      </TextComponent>
      <TextComponent name="fixation_2">
        <Param name="opacity" updates="constant" val="1" valType="code"/>
        <Param name="colorSpace" updates="constant" val="rgb" valType="str"/>
        <Param name="name" updates="None" val="fixation_2" valType="code"/>
        <Param name="wrapWidth" updates="constant" val="2" valType="code"/>
        <Param name="color" updates="constant" val="white" valType="str"/>
        <Param name="text" updates="set every repeat" val="+" valType="str"/>
        <Param name="stopVal" updates="constant" val="soundDur" valType="code"/>
        <Param name="durationEstim" updates="None" val="" valType="code"/>
        <Param name="pos" updates="constant" val="[0, 0]" valType="code"/>
        <Param name="flip" updates="constant" val="" valType="str"/>
        <Param name="startEstim" updates="None" val="" valType="code"/>
        <Param name="units" updates="None" val="from exp settings" valType="str"/>
        <Param name="startType" updates="None" val="time (s)" valType="str"/>
        <Param name="ori" updates="constant" val="0" valType="code"/>
        <Param name="stopType" updates="None" val="duration (s)" valType="str"/>
        <Param name="startVal" updates="None" val="fixDur" valType="code"/>
        <Param name="font" updates="constant" val="Arial" valType="str"/>
        <Param name="letterHeight" updates="constant" val="0.1" valType="code"/>
      </TextComponent>
      <SoundComponent name="abtSound">
        <Param name="sound" updates="set every repeat" val="$soundsPath+$abtStim" valType="str"/>
        <Param name="volume" updates="constant" val="1" valType="code"/>
        <Param name="name" updates="None" val="abtSound" valType="code"/>
        <Param name="stopVal" updates="constant" val="soundDur" valType="code"/>
        <Param name="durationEstim" updates="None" val="" valType="code"/>
        <Param name="startEstim" updates="None" val="" valType="code"/>
        <Param name="startType" updates="None" val="time (s)" valType="str"/>
        <Param name="stopType" updates="None" val="duration (s)" valType="str"/>
        <Param name="startVal" updates="None" val="fixDur" valType="code"/>
      </SoundComponent>
      <TextComponent name="elabPeriod">
        <Param name="opacity" updates="constant" val="1" valType="code"/>
        <Param name="colorSpace" updates="constant" val="rgb" valType="str"/>
        <Param name="name" updates="None" val="elabPeriod" valType="code"/>
        <Param name="wrapWidth" updates="constant" val="" valType="code"/>
        <Param name="color" updates="constant" val="white" valType="str"/>
        <Param name="text" updates="constant" val="+" valType="str"/>
        <Param name="stopVal" updates="constant" val="$elabDur" valType="code"/>
        <Param name="durationEstim" updates="None" val="" valType="code"/>
        <Param name="pos" updates="constant" val="[0, 0]" valType="code"/>
        <Param name="flip" updates="constant" val="" valType="str"/>
        <Param name="startEstim" updates="None" val="" valType="code"/>
        <Param name="units" updates="None" val="from exp settings" valType="str"/>
        <Param name="startType" updates="None" val="time (s)" valType="str"/>
        <Param name="ori" updates="constant" val="0" valType="code"/>
        <Param name="stopType" updates="None" val="duration (s)" valType="str"/>
        <Param name="startVal" updates="None" val="fixDur+soundDur" valType="code"/>
        <Param name="font" updates="constant" val="Arial" valType="str"/>
        <Param name="letterHeight" updates="constant" val="0.1" valType="code"/>
      </TextComponent>
    </Routine>
    <Routine name="endMessage">
      <TextComponent name="endtext">
        <Param name="opacity" updates="constant" val="1" valType="code"/>
        <Param name="colorSpace" updates="constant" val="rgb" valType="str"/>
        <Param name="name" updates="None" val="endtext" valType="code"/>
        <Param name="wrapWidth" updates="constant" val="" valType="code"/>
        <Param name="color" updates="constant" val="white" valType="str"/>
        <Param name="text" updates="constant" val="Experimenter will begin the next part now." valType="str"/>
        <Param name="stopVal" updates="constant" val="" valType="code"/>
        <Param name="durationEstim" updates="None" val="" valType="code"/>
        <Param name="pos" updates="constant" val="[0, 0]" valType="code"/>
        <Param name="flip" updates="constant" val="" valType="str"/>
        <Param name="startEstim" updates="None" val="" valType="code"/>
        <Param name="units" updates="None" val="from exp settings" valType="str"/>
        <Param name="startType" updates="None" val="time (s)" valType="str"/>
        <Param name="ori" updates="constant" val="0" valType="code"/>
        <Param name="stopType" updates="None" val="duration (s)" valType="str"/>
        <Param name="startVal" updates="None" val="0.0" valType="code"/>
        <Param name="font" updates="constant" val="Arial" valType="str"/>
        <Param name="letterHeight" updates="constant" val="0.1" valType="code"/>
      </TextComponent>
      <KeyboardComponent name="key_resp_2">
        <Param name="correctAns" updates="constant" val="" valType="str"/>
        <Param name="storeCorrect" updates="constant" val="False" valType="bool"/>
        <Param name="name" updates="None" val="key_resp_2" valType="code"/>
        <Param name="stopVal" updates="constant" val="" valType="code"/>
        <Param name="durationEstim" updates="None" val="" valType="code"/>
        <Param name="forceEndRoutine" updates="constant" val="True" valType="bool"/>
        <Param name="startEstim" updates="None" val="" valType="code"/>
        <Param name="discard previous" updates="constant" val="False" valType="bool"/>
        <Param name="startType" updates="None" val="time (s)" valType="str"/>
        <Param name="allowedKeys" updates="constant" val="'space'" valType="code"/>
        <Param name="stopType" updates="None" val="duration (s)" valType="str"/>
        <Param name="startVal" updates="None" val="0.0" valType="code"/>
        <Param name="store" updates="constant" val="nothing" valType="str"/>
        <Param name="syncScreenRefresh" updates="constant" val="False" valType="bool"/>
      </KeyboardComponent>
      <CodeComponent name="code">
        <Param name="Begin Experiment" updates="constant" val="" valType="extendedCode"/>
        <Param name="name" updates="None" val="code" valType="code"/>
        <Param name="Begin Routine" updates="constant" val="abtSound.stop()" valType="extendedCode"/>
        <Param name="End Routine" updates="constant" val="" valType="extendedCode"/>
        <Param name="End Experiment" updates="constant" val="" valType="extendedCode"/>
        <Param name="Each Frame" updates="constant" val="" valType="extendedCode"/>
      </CodeComponent>
    </Routine>
    <Routine name="Instructions">
      <TextComponent name="InstrText">
        <Param name="opacity" updates="constant" val="1" valType="code"/>
        <Param name="colorSpace" updates="constant" val="rgb" valType="str"/>
        <Param name="name" updates="None" val="InstrText" valType="code"/>
        <Param name="wrapWidth" updates="constant" val="" valType="code"/>
        <Param name="color" updates="constant" val="white" valType="str"/>
        <Param name="text" updates="constant" val="Instructions:&amp;#10;&amp;#10;You need to rest now. Some random sounds will be played in the background just to prevent you from falling asleep.&amp;#10;You do not need to do anything except relax quietly.&amp;#10;&amp;#10;Press SPACE key to begin." valType="str"/>
        <Param name="stopVal" updates="constant" val="" valType="code"/>
        <Param name="durationEstim" updates="None" val="" valType="code"/>
        <Param name="pos" updates="constant" val="[0, 0]" valType="code"/>
        <Param name="flip" updates="constant" val="" valType="str"/>
        <Param name="startEstim" updates="None" val="" valType="code"/>
        <Param name="units" updates="None" val="from exp settings" valType="str"/>
        <Param name="startType" updates="None" val="time (s)" valType="str"/>
        <Param name="ori" updates="constant" val="0" valType="code"/>
        <Param name="stopType" updates="None" val="duration (s)" valType="str"/>
        <Param name="startVal" updates="None" val="0.0" valType="code"/>
        <Param name="font" updates="constant" val="Arial" valType="str"/>
        <Param name="letterHeight" updates="constant" val="0.1" valType="code"/>
      </TextComponent>
      <KeyboardComponent name="InstrKB">
        <Param name="correctAns" updates="constant" val="" valType="str"/>
        <Param name="storeCorrect" updates="constant" val="False" valType="bool"/>
        <Param name="name" updates="None" val="InstrKB" valType="code"/>
        <Param name="stopVal" updates="constant" val="" valType="code"/>
        <Param name="durationEstim" updates="None" val="" valType="code"/>
        <Param name="forceEndRoutine" updates="constant" val="True" valType="bool"/>
        <Param name="startEstim" updates="None" val="" valType="code"/>
        <Param name="discard previous" updates="constant" val="True" valType="bool"/>
        <Param name="startType" updates="None" val="time (s)" valType="str"/>
        <Param name="allowedKeys" updates="constant" val="'space'" valType="code"/>
        <Param name="stopType" updates="None" val="duration (s)" valType="str"/>
        <Param name="startVal" updates="None" val="0.0" valType="code"/>
        <Param name="store" updates="constant" val="nothing" valType="str"/>
        <Param name="syncScreenRefresh" updates="constant" val="True" valType="bool"/>
      </KeyboardComponent>
      <CodeComponent name="setupParams">
        <Param name="Begin Experiment" updates="constant" val="import random&amp;#10;fixDur=4&amp;#10;soundDur=5&amp;#10;rndElab=[20, 30, 45, 60, 70, 20, 30, 45, 60, 70]&amp;#10;random.shuffle(rndElab)&amp;#10;elabDur=rndElab[0]&amp;#10;&amp;#10;&amp;#10;import os&amp;#10;# get parent directory to navigate to the condition file directory&amp;#10;parentPath=os.path.dirname(os.getcwd())&amp;#10;&amp;#10;filesPath=parentPath+'/ABTSounds/abtTask.xlsx'&amp;#10;&amp;#10;soundsPath=parentPath+'/ABTSounds/'&amp;#10;&amp;#10;" valType="extendedCode"/>
        <Param name="name" updates="None" val="setupParams" valType="code"/>
        <Param name="Begin Routine" updates="constant" val="" valType="extendedCode"/>
        <Param name="End Routine" updates="constant" val="" valType="extendedCode"/>
        <Param name="End Experiment" updates="constant" val="" valType="extendedCode"/>
        <Param name="Each Frame" updates="constant" val="" valType="extendedCode"/>
      </CodeComponent>
    </Routine>
  </Routines>
  <Flow>
    <Routine name="Instructions"/>
    <LoopInitiator loopType="TrialHandler" name="ABTTrials">
      <Param name="conditionsFile" updates="None" val="$filesPath" valType="str"/>
      <Param name="name" updates="None" val="ABTTrials" valType="code"/>
      <Param name="isTrials" updates="None" val="True" valType="bool"/>
      <Param name="random seed" updates="None" val="" valType="code"/>
      <Param name="loopType" updates="None" val="random" valType="str"/>
      <Param name="nReps" updates="None" val="1" valType="code"/>
      <Param name="endPoints" updates="None" val="[0, 1]" valType="num"/>
      <Param name="conditions" updates="None" val="None" valType="str"/>
      <Param name="Selected rows" updates="None" val="" valType="str"/>
    </LoopInitiator>
    <Routine name="soundBlock"/>
    <LoopTerminator name="ABTTrials"/>
    <Routine name="endMessage"/>
  </Flow>
</PsychoPy2experiment>
