# Supplementary material for: Promotion and suppression of autobiographical thinking differentially affect episodic memory consolidation
Source: PLoS One. 2018 Aug 3;13(8):e0201780. doi: 10.1371/journal.pone.0201780 (PMC6075762; doi:10.1371/journal.pone.0201780)
Supplement: S1 Protocol — Zip file containing three PsychoPy files corresponding to the encoding task, 2-Back task and the rest+sounds condition. (ZIP) [file pone.0201780.s005.zip › S1_Protocol/S1_Protocol_nBackTask.psyexp]

<?xml version="1.0" ?>
<PsychoPy2experiment encoding="utf-8" version="1.83.04">
  <Settings>
    <Param name="Show mouse" updates="None" val="False" valType="bool"/>
    <Param name="Data filename" updates="None" val="u'data' + os.sep + '%s_%s_%s_%s' %(expInfo['subjectID'], expInfo['order'],expName, expInfo['date'])" valType="code"/>
    <Param name="Monitor" updates="None" val="testMonitor" valType="str"/>
    <Param name="Enable Escape" updates="None" val="True" valType="bool"/>
    <Param name="color" updates="None" val="$[0,0,0]" valType="str"/>
    <Param name="Window size (pixels)" updates="None" val="[1920, 1080]" valType="code"/>
    <Param name="Full-screen window" updates="None" val="True" valType="bool"/>
    <Param name="colorSpace" updates="None" val="rgb" valType="str"/>
    <Param name="Experiment info" updates="None" val="{u'order': u'ABC', u'subjectID': u'1'}" valType="code"/>
    <Param name="Save csv file" updates="None" val="False" valType="bool"/>
    <Param name="Show info dlg" updates="None" val="True" valType="bool"/>
    <Param name="Save wide csv file" updates="None" val="True" valType="bool"/>
    <Param name="Save psydat file" updates="None" val="True" valType="bool"/>
    <Param name="expName" updates="None" val="nBackTrials" valType="str"/>
    <Param name="logging level" updates="None" val="exp" valType="code"/>
    <Param name="blendMode" updates="None" val="avg" valType="str"/>
    <Param name="Save excel file" updates="None" val="False" valType="bool"/>
    <Param name="Units" updates="None" val="use prefs" valType="str"/>
    <Param name="Save log file" updates="None" val="True" valType="bool"/>
    <Param name="Screen" updates="None" val="1" valType="num"/>
  </Settings>
  <Routines>
    <Routine name="Setup">
      <CodeComponent name="code_8">
        <Param name="Begin Experiment" updates="constant" val="nBacktaskDur=540&amp;#10;nBackItemDur=2&amp;#10;nBackRespDur=.3&amp;#10;&amp;#10;nBackLoad=2&amp;#10;lureKey = &quot;left&quot;&amp;#10;targetKey = &quot;right&quot;&amp;#10;nBackKeys = [lureKey,targetKey]&amp;#10;&amp;#10;import os&amp;#10;# get parent directory to navigate to the condition file directory&amp;#10;parentPath=os.path.dirname(os.getcwd())&amp;#10;&amp;#10;filesPath=parentPath+'/conditionFiles/interferenceTask.xlsx'&amp;#10;&amp;#10;" valType="extendedCode"/>
        <Param name="name" updates="None" val="code_8" valType="code"/>
        <Param name="Begin Routine" updates="constant" val="" valType="extendedCode"/>
        <Param name="End Routine" updates="constant" val="" valType="extendedCode"/>
        <Param name="End Experiment" updates="constant" val="" valType="extendedCode"/>
        <Param name="Each Frame" updates="constant" val="" valType="extendedCode"/>
      </CodeComponent>
    </Routine>
    <Routine name="nBackInstr_1">
      <TextComponent name="NbackInstr_1">
        <Param name="opacity" updates="constant" val="1" valType="code"/>
        <Param name="colorSpace" updates="constant" val="rgb" valType="str"/>
        <Param name="name" updates="None" val="NbackInstr_1" valType="code"/>
        <Param name="wrapWidth" updates="constant" val="2" valType="code"/>
        <Param name="color" updates="constant" val="white" valType="str"/>
        <Param name="text" updates="constant" val="' Geheugen taak:\n\n 1. Druk op de RECHTERTOETS als het cijfer hetzelfde is als het cijfer dat je ' + str($nBackLoad) + ' trial(s) geleden zag. \n 2. Druk op de LINKERTOETS als het cijfer niet hetzelfde is. \n 3. Het cijfer is GROEN bij een correct antwoord. \n 4. ROOD bij een incorrect antwoord.\n \n \n Druk op de SPATIEBALK om te beginnen.' &amp;#10;" valType="str"/>
        <Param name="stopVal" updates="constant" val="" valType="code"/>
        <Param name="durationEstim" updates="None" val="" valType="code"/>
        <Param name="pos" updates="constant" val="[0, 0]" valType="code"/>
        <Param name="flip" updates="constant" val="" valType="str"/>
        <Param name="startEstim" updates="None" val="" valType="code"/>
        <Param name="units" updates="None" val="from exp settings" valType="str"/>
        <Param name="startType" updates="None" val="time (s)" valType="str"/>
        <Param name="ori" updates="constant" val="0" valType="code"/>
        <Param name="stopType" updates="None" val="duration (s)" valType="str"/>
        <Param name="startVal" updates="None" val="0.0" valType="code"/>
        <Param name="font" updates="constant" val="Arial" valType="str"/>
        <Param name="letterHeight" updates="constant" val="0.1" valType="code"/>
      </TextComponent>
      <KeyboardComponent name="key_resp_18">
        <Param name="correctAns" updates="constant" val="" valType="str"/>
        <Param name="storeCorrect" updates="constant" val="False" valType="bool"/>
        <Param name="name" updates="None" val="key_resp_18" valType="code"/>
        <Param name="stopVal" updates="constant" val="" valType="code"/>
        <Param name="durationEstim" updates="None" val="" valType="code"/>
        <Param name="forceEndRoutine" updates="constant" val="True" valType="bool"/>
        <Param name="startEstim" updates="None" val="" valType="code"/>
        <Param name="discard previous" updates="constant" val="True" valType="bool"/>
        <Param name="startType" updates="None" val="time (s)" valType="str"/>
        <Param name="allowedKeys" updates="constant" val="'space'" valType="code"/>
        <Param name="stopType" updates="None" val="duration (s)" valType="str"/>
        <Param name="startVal" updates="None" val="0.0" valType="code"/>
        <Param name="store" updates="constant" val="nothing" valType="str"/>
        <Param name="syncScreenRefresh" updates="constant" val="True" valType="bool"/>
      </KeyboardComponent>
      <CodeComponent name="code_26">
        <Param name="Begin Experiment" updates="constant" val="" valType="extendedCode"/>
        <Param name="name" updates="None" val="code_26" valType="code"/>
        <Param name="Begin Routine" updates="constant" val="" valType="extendedCode"/>
        <Param name="End Routine" updates="constant" val="timeBefore = core.getTime()" valType="extendedCode"/>
        <Param name="End Experiment" updates="constant" val="" valType="extendedCode"/>
        <Param name="Each Frame" updates="constant" val="" valType="extendedCode"/>
      </CodeComponent>
    </Routine>
    <Routine name="End">
      <TextComponent name="text_6">
        <Param name="opacity" updates="constant" val="1" valType="code"/>
        <Param name="colorSpace" updates="constant" val="rgb" valType="str"/>
        <Param name="name" updates="None" val="text_6" valType="code"/>
        <Param name="wrapWidth" updates="constant" val="" valType="code"/>
        <Param name="color" updates="constant" val="white" valType="str"/>
        <Param name="text" updates="constant" val="Einde van de taak: &amp;#10; &amp;#10;Roep de proefleider voor verdere instructies." valType="str"/>
        <Param name="stopVal" updates="constant" val="key_resp_11.status==STOPPED" valType="code"/>
        <Param name="durationEstim" updates="None" val="" valType="code"/>
        <Param name="pos" updates="constant" val="[0, 0]" valType="code"/>
        <Param name="flip" updates="constant" val="" valType="str"/>
        <Param name="startEstim" updates="None" val="" valType="code"/>
        <Param name="units" updates="None" val="from exp settings" valType="str"/>
        <Param name="startType" updates="None" val="time (s)" valType="str"/>
        <Param name="ori" updates="constant" val="0" valType="code"/>
        <Param name="stopType" updates="None" val="condition" valType="str"/>
        <Param name="startVal" updates="None" val="0.0" valType="code"/>
        <Param name="font" updates="constant" val="Arial" valType="str"/>
        <Param name="letterHeight" updates="constant" val="0.1" valType="code"/>
      </TextComponent>
      <KeyboardComponent name="key_resp_11">
        <Param name="correctAns" updates="constant" val="" valType="str"/>
        <Param name="storeCorrect" updates="constant" val="False" valType="bool"/>
        <Param name="name" updates="None" val="key_resp_11" valType="code"/>
        <Param name="stopVal" updates="constant" val="" valType="code"/>
        <Param name="durationEstim" updates="None" val="" valType="code"/>
        <Param name="forceEndRoutine" updates="constant" val="True" valType="bool"/>
        <Param name="startEstim" updates="None" val="" valType="code"/>
        <Param name="discard previous" updates="constant" val="True" valType="bool"/>
        <Param name="startType" updates="None" val="time (s)" valType="str"/>
        <Param name="allowedKeys" updates="constant" val="'space'" valType="code"/>
        <Param name="stopType" updates="None" val="duration (s)" valType="str"/>
        <Param name="startVal" updates="None" val="0.0" valType="code"/>
        <Param name="store" updates="constant" val="nothing" valType="str"/>
        <Param name="syncScreenRefresh" updates="constant" val="True" valType="bool"/>
      </KeyboardComponent>
    </Routine>
    <Routine name="nBackTrials">
      <KeyboardComponent name="nBackResp">
        <Param name="correctAns" updates="constant" val="" valType="str"/>
        <Param name="storeCorrect" updates="constant" val="False" valType="bool"/>
        <Param name="name" updates="None" val="nBackResp" valType="code"/>
        <Param name="stopVal" updates="constant" val="t&gt;=(nBackResp.tStart+nBackItemDur) or keypressed==1" valType="code"/>
        <Param name="durationEstim" updates="None" val="" valType="code"/>
        <Param name="forceEndRoutine" updates="constant" val="False" valType="bool"/>
        <Param name="startEstim" updates="None" val="" valType="code"/>
        <Param name="discard previous" updates="constant" val="True" valType="bool"/>
        <Param name="startType" updates="None" val="time (s)" valType="str"/>
        <Param name="allowedKeys" updates="constant" val="nBackKeys" valType="code"/>
        <Param name="stopType" updates="None" val="condition" valType="str"/>
        <Param name="startVal" updates="None" val="0.0" valType="code"/>
        <Param name="store" updates="constant" val="first key" valType="str"/>
        <Param name="syncScreenRefresh" updates="constant" val="True" valType="bool"/>
      </KeyboardComponent>
      <CodeComponent name="code_2">
        <Param name="Begin Experiment" updates="constant" val="" valType="extendedCode"/>
        <Param name="name" updates="None" val="code_2" valType="code"/>
        <Param name="Begin Routine" updates="constant" val="&amp;#10;respSet=0 # response unset&amp;#10;prevTrial=trials_2.getEarlierTrial(nBackLoad*-1)&amp;#10;keypressed=0&amp;#10;&amp;#10;if prevTrial==None:&amp;#10;    respColor=&quot;white&quot;&amp;#10;    respSet=1 # response set&amp;#10;    &amp;#10;else: &amp;#10;    trialMatches=thisTrial_2['nBackNo']==prevTrial['nBackNo']&amp;#10;    respColor=&quot;red&quot; # default no response&amp;#10;" valType="extendedCode"/>
        <Param name="End Routine" updates="constant" val="timeAfter = core.getTime()&amp;#10;if timeAfter-timeBefore&gt;=nBacktaskDur:&amp;#10;    print &quot;timeup&quot;&amp;#10;    break #breaks out of the trialLoop&amp;#10;else:&amp;#10;    print &quot;time elapsed= &quot;, timeAfter-timeBefore, &quot;secs&quot;&amp;#10;" valType="extendedCode"/>
        <Param name="End Experiment" updates="constant" val="" valType="extendedCode"/>
        <Param name="Each Frame" updates="constant" val="        keypressed=1&amp;#10;        if(prevTrial!=None) and respSet!=1: # enter only when recording a response, not when already recorded&amp;#10;            answer = nBackResp.keys==targetKey&amp;#10;            if trialMatches == answer:&amp;#10;                response.setColor(&quot;green&quot;, colorSpace=u'rgb')&amp;#10;            else:&amp;#10;                response.setColor(&quot;red&quot;, colorSpace=u'rgb')&amp;#10;            respSet=1 # response set" valType="extendedCode"/>
      </CodeComponent>
      <TextComponent name="nBackNumber">
        <Param name="opacity" updates="constant" val="1" valType="code"/>
        <Param name="colorSpace" updates="constant" val="rgb" valType="str"/>
        <Param name="name" updates="None" val="nBackNumber" valType="code"/>
        <Param name="wrapWidth" updates="constant" val="" valType="code"/>
        <Param name="color" updates="constant" val="white" valType="str"/>
        <Param name="text" updates="set every repeat" val="$nBackNo" valType="str"/>
        <Param name="stopVal" updates="constant" val="t&gt;=(nBackNumber.tStart+nBackItemDur) or keypressed==1" valType="code"/>
        <Param name="durationEstim" updates="None" val="" valType="code"/>
        <Param name="pos" updates="constant" val="[0, 0]" valType="code"/>
        <Param name="flip" updates="constant" val="" valType="str"/>
        <Param name="startEstim" updates="None" val="" valType="code"/>
        <Param name="units" updates="None" val="from exp settings" valType="str"/>
        <Param name="startType" updates="None" val="time (s)" valType="str"/>
        <Param name="ori" updates="constant" val="0" valType="code"/>
        <Param name="stopType" updates="None" val="condition" valType="str"/>
        <Param name="startVal" updates="None" val="0.0" valType="code"/>
        <Param name="font" updates="constant" val="Arial" valType="str"/>
        <Param name="letterHeight" updates="constant" val="0.2" valType="code"/>
      </TextComponent>
      <TextComponent name="response">
        <Param name="opacity" updates="constant" val="1" valType="code"/>
        <Param name="colorSpace" updates="constant" val="rgb" valType="str"/>
        <Param name="name" updates="None" val="response" valType="code"/>
        <Param name="wrapWidth" updates="constant" val="" valType="code"/>
        <Param name="color" updates="set every repeat" val="$respColor" valType="str"/>
        <Param name="text" updates="set every repeat" val="$nBackNo" valType="str"/>
        <Param name="stopVal" updates="constant" val="(nBackItemDur+nBackRespDur-t)" valType="code"/>
        <Param name="durationEstim" updates="None" val="" valType="code"/>
        <Param name="pos" updates="constant" val="[0, 0]" valType="code"/>
        <Param name="flip" updates="constant" val="" valType="str"/>
        <Param name="startEstim" updates="None" val="" valType="code"/>
        <Param name="units" updates="None" val="from exp settings" valType="str"/>
        <Param name="startType" updates="None" val="condition" valType="str"/>
        <Param name="ori" updates="constant" val="0" valType="code"/>
        <Param name="stopType" updates="None" val="duration (s)" valType="str"/>
        <Param name="startVal" updates="None" val="t&gt;=nBackItemDur or keypressed==1 or respSet==1" valType="code"/>
        <Param name="font" updates="constant" val="Arial" valType="str"/>
        <Param name="letterHeight" updates="constant" val="0.2" valType="code"/>
      </TextComponent>
      <TextComponent name="text_3">
        <Param name="opacity" updates="constant" val="1" valType="code"/>
        <Param name="colorSpace" updates="constant" val="rgb" valType="str"/>
        <Param name="name" updates="None" val="text_3" valType="code"/>
        <Param name="wrapWidth" updates="constant" val="" valType="code"/>
        <Param name="color" updates="constant" val="white" valType="str"/>
        <Param name="text" updates="constant" val="" valType="str"/>
        <Param name="stopVal" updates="constant" val=".5" valType="code"/>
        <Param name="durationEstim" updates="None" val="" valType="code"/>
        <Param name="pos" updates="constant" val="[0, 0]" valType="code"/>
        <Param name="flip" updates="constant" val="" valType="str"/>
        <Param name="startEstim" updates="None" val="" valType="code"/>
        <Param name="units" updates="None" val="from exp settings" valType="str"/>
        <Param name="startType" updates="None" val="condition" valType="str"/>
        <Param name="ori" updates="constant" val="0" valType="code"/>
        <Param name="stopType" updates="None" val="duration (s)" valType="str"/>
        <Param name="startVal" updates="None" val="response.status==FINISHED" valType="code"/>
        <Param name="font" updates="constant" val="Arial" valType="str"/>
        <Param name="letterHeight" updates="constant" val="0.05" valType="code"/>
      </TextComponent>
      <CodeComponent name="code_3">
        <Param name="Begin Experiment" updates="constant" val="" valType="extendedCode"/>
        <Param name="name" updates="None" val="code_3" valType="code"/>
        <Param name="Begin Routine" updates="constant" val="" valType="extendedCode"/>
        <Param name="End Routine" updates="constant" val="" valType="extendedCode"/>
        <Param name="End Experiment" updates="constant" val="" valType="extendedCode"/>
        <Param name="Each Frame" updates="constant" val="if(t&gt;=nBackItemDur+nBackRespDur):&amp;#10;    continueRoutine=False&amp;#10;    break        " valType="extendedCode"/>
      </CodeComponent>
    </Routine>
  </Routines>
  <Flow>
    <Routine name="Setup"/>
    <Routine name="nBackInstr_1"/>
    <LoopInitiator loopType="TrialHandler" name="trials_2">
      <Param name="conditionsFile" updates="None" val="$filesPath" valType="str"/>
      <Param name="name" updates="None" val="trials_2" valType="code"/>
      <Param name="isTrials" updates="None" val="True" valType="bool"/>
      <Param name="random seed" updates="None" val="" valType="code"/>
      <Param name="loopType" updates="None" val="fullRandom" valType="str"/>
      <Param name="nReps" updates="None" val="240" valType="code"/>
      <Param name="endPoints" updates="None" val="[0, 1]" valType="num"/>
      <Param name="conditions" updates="None" val="None" valType="str"/>
      <Param name="Selected rows" updates="None" val="" valType="str"/>
    </LoopInitiator>
    <Routine name="nBackTrials"/>
    <LoopTerminator name="trials_2"/>
    <Routine name="End"/>
  </Flow>
</PsychoPy2experiment>
